# Supplementary material for: The transcriptomic landscape of Magnetospirillum gryphiswaldense during magnetosome biomineralization
Source: BMC Genomics. 2022 Oct 10;23:699. doi: 10.1186/s12864-022-08913-x (PMC9549626; doi:10.1186/s12864-022-08913-x)
Supplement: Supplementary file 2 — Additional file 2: Table S3. List of top 41 up- and downregulated genes under anoxic in comparison to oxic conditions. [file 12864_2022_8913_MOESM2_ESM.xlsx]

## Sheet: Tabelle1
Table S 3: List of top 41 up- and downregulated genes under anoxic in comparison to oxic conditions
	Locus tag	Name	A-value (log2 baseMean)	M-value (log2 Foldchange)	Function
Upregulated	MSR1_08130	cycA_1	10.36	8.32	Cytochrome c4 precursor
	MSR1_08150		13.05	8.09	Putative cytochrome c
	MSR1_08390	nirS	13.43	7.98	Nitrite reductase
	MSR1_08450	nirD	9.24	7.5	Nitrite reductase (NADH) small subunit
	MSR1_08410	nirB	12.39	7.27	Nitrite reductase (NADH) large subunit
	MSR1_08160	nosD	13.06	6.84	Periplasmic copper-binding protein (NosD)
	MSR1_08460	nirL	10.01	6.83	Nitrite reductase precursor
	MSR1_08440	nirF	10.99	6.8	Nitrite reductase precursor
	MSR1_08500	nirN	11.33	6.69	Nitrite reductase precursor
	MSR1_02360	napH	11.49	6.6	Ferredoxin-type protein NapH
	MSR1_08490	nirJ	10.94	6.56	Heme D1 biosynthesis radical SAM protein NirJ
	MSR1_08430	nirC	8.26	6.56	Nitrite transporter NirC
	MSR1_08170		10.76	6.47	quinol dehydrogenase periplasmic component
	MSR1_05990	norB	13.17	6.42	Nitric oxide reductase subunit B
	MSR1_09630		11.88	6.27	molybdenum cofactor biosynthesis protein A/radical SAM protein
	MSR1_02370	napB	9.67	6.26	Periplasmic nitrate reductase
	MSR1_08370	crp_3	9.54	6.04	Crp/Fnr transcriptional regulator
	MSR1_02340	napA	12.18	6.02	Periplasmic nitrate reductase precursor
	MSR1_06010	norD	11.95	5.94	Probable ABC transporter binding protein
	MSR1_19280		10.88	5.64	Hemerythrin HHE cation binding domain protein
	MSR1_02380	napC	11.07	5.58	Cytochrome c-type protein NapC
	MSR1_08190	glnQ_2	11.91	5.54	Glutamine transport ATP-binding protein
	MSR1_01910	tusE_1	10.69	5.37	Sulfurtransferase TusE
	MSR1_06000	norQ	10.3	5.34	Denitrification regulatory protein NorQ
	MSR1_08970		10.04	5.27	Cytochrome C oxidase subunit IV family protein
	MSR1_08220	ubiE_1	10.81	5.2	Ubiquinone/menaquinone biosynthesis C-methyltransferase
	MSR1_08470	nirG	10.91	5.2	Siroheme decarboxylase NirG subunit
	MSR1_08210		11.42	5.15	ABC-2 family transporter protein
	MSR1_02350	napG	9.87	5.13	Quinol dehydrogenase periplasmic component
	MSR1_08120	nosZ	13.68	5.09	Nitrous-oxide reductase precursor
	MSR1_19290		11.77	4.98	Hypothetical protein
	MSR1_09990	fccA_1	8.92	4.81	Cytochrome subunit of sulfide dehydrogenase
	MSR1_05980	norC	11.81	4.79	Nitric oxide reductase subunit C
	MSR1_08140	cycA_2	13.08	4.74	Cytochrome c4 precursor
	MSR1_08420	nirE	12.37	4.62	Siroheme synthase
	MSR1_21220	macA_2	10.65	4.5	Macrolide export protein MacA
	MSR1_08400	nirT	11.92	4.39	Denitrification system component NirT
	MSR1_08480	nirH	11.69	4.32	Siroheme decarboxylase NirH subunit
	MSR1_04470		10.77	4.32	Hemerythrin domain-containing protein
	MSR1_19490	resA	10	4.31	Thiol-disulfide oxidoreductase ResA
	MSR1_01920	crp_1	11.76	4.3	cAMP receptor protein
Downregulated	MSR1_05600		10.39	-3.04	Putative formate dehydrogenase subunit alpha
	MSR1_27040	bfr2	9.09	-3.08	Bacterioferritin subunit 2
	MSR1_02680		10.5	-3.09	Hypothetical protein
	MSR1_05610	fdhD	8.71	-3.17	Formate dehydrogenase accessory sulfurtransferase
	MSR1_17890	hmuU	9.01	-3.37	Hemin transport system permease protein HmuU
	MSR1_17900	hmuV	6.53	-3.8	Hemin import ATP-binding protein HmuV
	MSR1_17910		5.48	-3.9	DUF2218 domain-containing protein
	MSR1_17940	tonB	6.34	-3.97	Gram-negative bacterial tonB protein
	MSR1_17920	exbB_2	6.72	-3.99	Periplasmic transport protein ExbB
	MSR1_17850		6.74	-4.36	DUF1513 domain-containing protein
	MSR1_17930	exbD_2	6.81	-4.45	Periplasmic transport protein ExbD
