# Supplementary material for: The transcriptomic landscape of Magnetospirillum gryphiswaldense during magnetosome biomineralization
Source: BMC Genomics. 2022 Oct 10;23:699. doi: 10.1186/s12864-022-08913-x (PMC9549626; doi:10.1186/s12864-022-08913-x)
Supplement: Supplementary file 5 — Additional file 5: Table S1. Mapping statistics of the different RNA-seq datasets including the three library preparation techniques, namely Cappable-seq, whole transcriptomic shotgun sequencing and term-seq sequencing. [file 12864_2022_8913_MOESM5_ESM.xlsx]

## Sheet: Tabelle1
Table S 1: Mapping statistics of the different RNA-seq datasets including the three library preparation techniques, namely Cappable-seq, whole transcriptomic shotgun sequencing and term-seq sequencing.
	cDNA library	Total read number	Number of mapped reads	Percentage of mapped reads
1% dO2	MicroMag 1	10346822	10178218	98.4
	MicroMag 2	10809100	10601455	98.1
	MicroMag 3	10493768	10325817	98.4
95% dO2, -	NoMagNO3 1	10194708	10048816	98.6
	NoMagNO3 2	10007301	9856290	98.5
	NoMagNO3 3	11392739	11222413	98.5
0% dO2	MaxMag 1	9708879	9513799	98
	MaxMag 2	9972763	9771883	98
	MaxMag 3	9866434	9659183	97.9
95% dO2, NH4+	NoMag 1	11057470	10868511	98.3
	NoMag 2	10055697	9897491	98.4
	NoMag 3	10691958	10551938	98.7
All conditions	3’term	11001179	10876025	98.9
	WT-Pool	11683881	11470881	98.2
0% dO2	MaxMag TSS	4845478	4687028	96.7
	MaxMag PSS	6587850	6192154	94
95% dO2, NH4+	NoMag TSS	6899612	6692031	97
	NoMag PSS	4850928	4524188	93.3
