# Supplementary material for: The transcriptomic landscape of Magnetospirillum gryphiswaldense during magnetosome biomineralization
Source: BMC Genomics. 2022 Oct 10;23:699. doi: 10.1186/s12864-022-08913-x (PMC9549626; doi:10.1186/s12864-022-08913-x)
Supplement: Supplementary file 6 — Additional file 6: Table S2. Pearson correlation coefficients R2 of the biological replicates. [file 12864_2022_8913_MOESM6_ESM.xlsx]

## Sheet: Tabelle1
Table S 2: Pearson correlation coefficients R2 of the biological replicates.
	Replicates	Pearson correlation coefficient R2
MaxMag	1/2	0.97
	1/3	0.96
	2/3	0.96
MicroMag	1/2	0.89
	1/3	0.97
	2/3	0.9
NoMag NO3	1/2	0.95
	1/3	0.9
	2/3	0.82
NoMag	1/2	0.99
	1/3	0.97
	2/3	0.94
